# Supplementary material for: SRT2104 extends survival of male mice on a standard diet and preserves bone and muscle mass
Source: Aging Cell. 2014 Jun 16;13(5):787–96. doi: 10.1111/acel.12220 (PMC4172519; doi:10.1111/acel.12220)
Supplement: Supplementary file 6 [file acel0013-0787-sd6.xlsx]

## Sheet: Sheet1
Table S6. List of pathways significantly modified by SRT2104 and CR in the liver of SD-fed mice.
	SRT2104:SD, liver				CR:SD, liver
PathwayName	(Zscore)	(P_value)	(fdr)		(Zscore)	(P_value)	(fdr)
HSIAO_LIVER_SPECIFIC_GENES	9.3759	1.1295e-06	0.000317201		5.57682	0.005491	0.140187
RIBOSOMAL_PROTEINS	8.17327	3.008e-12	2.53424e-09		7.59915	2.0872e-14	3.51693e-11
EXTRINSICPATHWAY	3.4927	0.0170278	0.220706		1.80515	0.0023002	0.0842573
CARBON_FIXATION	3.33328	0.0025958	0.0930622		2.81661	0.0141634	0.22304
INOSITOL_METABOLISM	3.22463	0.0043386	0.114227		4.85352	1.1219e-08	6.30134e-06
GLYCOLYSIS_AND_GLUCONEOGENESIS	3.06574	0.0129764	0.196984		2.95335	0.038478	0.362209
HUMAN_TISSUE_LIVER	3.01572	0.022806	0.256187		3.58466	0.0023252	0.0833609
UVB_NHEK2_UP	2.56848	0.03873	0.318342		3.67072	0.0005484	0.0318639
CHOLESTEROL_BIOSYNTHESIS	5.06905	0.01582	0.214973		-5.66607	0.0031854	0.105243
BIOSYNTHESIS_OF_STEROIDS	4.73965	0.010963	0.182898		-3.13349	0.035518	0.352046
ALZHEIMERS_DISEASE_DN	-2.03915	0.048374	0.341047		3.30299	0.00092858	0.0434627
SCHUMACHER_MYC_UP	-2.46793	0.03618	0.311037		2.76487	0.0193194	0.26466
MYOD_BRG1_UP	-2.62539	0.00056844	0.0368393		7.97094	1.26486e-05	0.00266411
AS3_HEK293_UP	-4.77828	0.0028352	0.0974962		2.67921	0.02731	0.313043
TCYTOTOXICPATHWAY	-1.67958	0.044464	0.332986		-1.78749	0.0002798	0.0196443
THELPERPATHWAY	-1.73864	0.028566	0.289962		-1.76097	0.00046574	0.0301835
PTENPATHWAY	-1.97852	0.028758	0.288436		-1.75764	0.043492	0.389809
ARAPPATHWAY	-2.15413	0.030324	0.295352		-3.2136	0.0025922	0.090997
MOREAUX_TACI_HI_IN_PPC_UP	-2.19745	0.0138488	0.202915		-2.43333	0.0044026	0.130147
LIAN_MYELOID_DIFF_RECEPTORS	-2.20746	0.00172352	0.0708325		-1.77322	0.03145	0.337537
E2F1_DNA_UP	-2.22915	0.0066932	0.137537		-2.00265	0.0014372	0.0620944
UBIQUITIN_MEDIATED_PROTEOLYSIS	-2.49434	0.00027574	0.0211192		-1.57304	0.04519	0.396589
YEN_MYC_MUT	-2.75051	1.19692e-06	0.000288116		-3.07101	0.0145196	0.224454
BRENTANI_PROTEIN_MODIFICATION	-2.80889	0.0038936	0.104138		-2.99043	0.0007288	0.037213
WIELAND_HEPATITIS_B_INDUCED	-2.8448	0.0028884	0.0973391		-3.63206	0.00041758	0.0281449
IFNA_HCMV_6HRS_UP	-2.99658	0.042136	0.327185		-3.96238	0.00155942	0.0640884
IFNALPHA_HCC_UP	-3.11034	0.0081582	0.15274		-3.67705	0.000198386	0.0159181
ICHIBA_GVHD	-3.29493	0.038814	0.317483		-5.98015	0.00063528	0.0356816
IFNALPHA_NL_HCC_UP	-3.31161	0.008153	0.154357		-4.04063	2.2778e-05	0.00348918
CERAMIDEPATHWAY	-3.40735	9.9614e-05	0.00883419		-2.5967	0.0048508	0.133993
BASSO_GERMINAL_CENTER_CD40_UP	-3.56509	0.00121792	0.0570054		-2.86234	0.040916	0.37674
HIVNEFPATHWAY	-3.74002	4.6372e-05	0.00488355		-3.55478	0.00048852	0.0293984
STEMCELL_HEMATOPOIETIC_UP	-3.80222	0.0025234	0.0924332		-2.52321	0.048018	0.404552
RADAEVA_IFNA_UP	-3.89427	0.0090932	0.161285		-4.78402	5.535e-05	0.00582905
IFNALPHA_NL_UP	-4.53456	0.00939	0.164814		-5.5105	4.7148e-05	0.00529629
IL22BPPATHWAY	-4.80956	0.00051364	0.0346193		-3.94929	0.0149142	0.224379
RCC_NL_UP	-5.08958	9.2384e-06	0.00129723		-3.14742	0.046938	0.405592
STEMCELL_NEURAL_UP	-5.48754	1.52426e-07	6.42095e-05		-2.64659	0.021998	0.282951
CHEOK_HDMTX_UP	-6.96717	0.0160476	0.211252		-4.25836	9.9564e-06	0.00239665
