# Supplementary material for: SRT2104 extends survival of male mice on a standard diet and preserves bone and muscle mass
Source: Aging Cell. 2014 Jun 16;13(5):787–96. doi: 10.1111/acel.12220 (PMC4172519; doi:10.1111/acel.12220)
Supplement: Supplementary file 7 [file acel0013-0787-sd7.xlsx]

## Sheet: Sheet1
Table S7. List of pathways significantly modified by SRT2104 and CR in muscle
	SRT2104:SD, muscle				CR:SD, muscle
PathwayName	(Zscore)	(P_value)	(fdr)		(Zscore)	(P_value)	(fdr)
HDACI_COLON_TSABUT_DN	2.50633	0.0037402	0.063659		1.88005	0.048124	0.453011
RAC1PATHWAY	-1.80617	0.044038	0.237074		2.70323	0.024292	0.36223
BUTANOATE_METABOLISM	-2.28958	0.045682	0.23831		2.98038	0.042822	0.434669
ICHIBA_GVHD	-2.40125	0.040268	0.225421		4.81876	0.00295	0.146199
SMITH_HTERT_DN	-2.74675	0.04494	0.236637		3.13075	0.024884	0.361462
CMV_HCMV_TIMECOURSE_24HRS_DN	-2.89628	0.0127098	0.129794		2.60296	0.035214	0.392951
SASAKI_ATL_UP	-2.93016	0.036586	0.218608		3.08243	0.00244	0.137047
SASAKI_TCELL_LYMPHOMA_VS_CD4_UP	-2.93016	0.036586	0.218608		3.08243	0.00244	0.137047
HSC_LATEPROGENITORS_SHARED	-3.44294	0.0035882	0.0643204		1.95527	0.030744	0.39849
FATTY_ACID_METABOLISM	-3.54553	0.028426	0.193136		3.80899	0.0189056	0.338893
HSC_LATEPROGENITORS_ADULT	-3.60033	0.002305	0.0539434		2.0888	0.021426	0.347142
RCC_NL_UP	-3.82366	0.0143726	0.140801		3.13842	0.03309	0.401127
IDX_TSA_UP_CLUSTER6	-3.93321	0.028666	0.193209		6.12453	0.002654	0.13975
TAKEDA_NUP8_HOXA9_10D_DN	-4.53457	0.0041454	0.0678155		3.9089	0.0087514	0.207692
WIELAND_HEPATITIS_B_INDUCED	-4.55424	0.0031464	0.0609389		2.05123	0.035472	0.393226
HCC_SURVIVAL_GOOD_VS_POOR_DN	-5.27913	0.00043924	0.0205589		3.91176	0.0068862	0.196665
CARIES_PULP_UP	-5.35152	0.00063016	0.0246935		5.8263	0.0028304	0.144522
BOQUEST_CD31PLUS_VS_CD31MINUS_UP	-5.39975	4.2194e-05	0.00338557		5.78738	0.00146218	0.11199
LI_FETAL_VS_WT_KIDNEY_UP	-6.71141	2.5606e-06	0.000331893		2.33428	0.03154	0.399586
FLECHNER_KIDNEY_TRANSPLANT_REJECTION_DN	-7.69165	9.5006e-07	0.000145532		3.90567	0.00039378	0.0510399
ALZHEIMERS_DISEASE_DN	-8.70071	6.3252e-09	1.77633e-06		3.10784	0.006548	0.200607
STEMCELL_NEURAL_UP	-9.8676	1.24892e-12	7.01477e-10		5.0187	7.6468e-06	0.00429495
STEMCELL_EMBRYONIC_UP	-9.97701	1.43016e-14	2.40982e-11		2.90353	0.0113234	0.238499
FLECHNER_KIDNEY_TRANSPLANT_WELL_UP	-10.2945	9.0668e-11	3.81939e-08		4.16136	0.0008036	0.0796509
IGLESIAS_E2FMINUS_UP	-12.8003	5.1572e-09	1.73798e-06		5.01116	0.030568	0.39928
UVC_XPCS_4HR_DN	-1.97949	0.021634	0.171142		-2.77985	0.0060232	0.191492
ALZHEIMERS_DISEASE_UP	-2.30867	0.047186	0.243145		-3.65709	0.0055868	0.204647
TGFBETA_C2_UP	-2.45098	0.0142762	0.140675		-2.49582	0.044588	0.444561
G_PROTEIN_SIGNALING	-2.60559	0.0078804	0.110654		-3.28067	0.0058598	0.193603
EPONFKBPATHWAY	-2.95511	0.00018482	0.0107387		-4.24426	0.04875	0.448873
UVC_TTD-XPCS_COMMON_DN	-3.03027	0.0193706	0.162385		-2.63321	0.040436	0.418004
UVC_XPCS_8HR_DN	-3.15095	0.002654	0.0552098		-2.36123	0.02057	0.346604
CMV_HCMV_TIMECOURSE_ALL_UP	-3.2434	0.002009	0.0490604		-3.34482	0.011792	0.245303
UVC_XPCS_ALL_DN	-4.08261	8.7818e-05	0.00548049		-2.88005	0.0066334	0.196093
PASSERINI_EM	-5.20269	0.0100678	0.118631		-2.17761	0.049774	0.453347
LVAD_HEARTFAILURE_UP	-5.85368	0.0006635	0.0243043		-7.88044	0.0148478	0.281107
CHEOK_HDMTX_UP	-6.26855	0.00025952	0.0132512		-3.02937	0.0022494	0.135366
