# Supplementary material for: SRT2104 extends survival of male mice on a standard diet and preserves bone and muscle mass
Source: Aging Cell. 2014 Jun 16;13(5):787–96. doi: 10.1111/acel.12220 (PMC4172519; doi:10.1111/acel.12220)
Supplement: Supplementary file 8 [file acel0013-0787-sd8.xlsx]

## Sheet: Sheet1
Table S8. Partial list of significant NF-κB-regulated genes in the liver of SRT2104- vs. CR-treated mice
			(zratio)	(zratio)
Accession	Symbol	Function	SD2104-SD	CR-SD
Cell-surface receptors
NM_001008533.2	ADORA1	Pleiotropic physiological effects	-2.74	-3.94
Enzymes
NM_008854.3	PRKACA	Protein kinase A isoform	-2.11	-1.81
Miscellaneous
NM_023114.3	APOC3	Apoprotein of HDL	5.38	2.1
NM_007631.1	CCND1	Cell-cycle regulation	3.73	-1.7
NM_010705.2	LGALS3	b-galactosidase-binding lectin	-2.14	-1.84
NM_026180.2	ABCG8	ATP-binding cassette sterol transporters	4.45	-2.22
NM_009112.2	S100A10	Annexin II ligand	-2.58	-3.47
NM_007669.3	CDKN1A	Cyclin-dependent kinase inhibitor	-7.56	-8.75
NM_008491.1	LCN2	Anti-microbial protein in lung	-9.43	-17.14
Transcription factors and their modulators
NM_010234.2	FOS	Proto-oncogene	5.81	10.51
NM_001017426.1	JMJD3	Histone lysine demethylase	-3.53	-1.76
Stress response genes
NM_021282.2	CYP2E1	Cytochrome p450	5.25	1.82
Proteins involved in antigen presentation
NM_009778.1	C3	Component of complement pathway	1.57	2.69
Cytokines and chemokines
NM_008361	IL1B	Interleukin-1beta	1.83	4.24
Immunoreceptors
NM_009735.2	B2M	Chaperone for MHC class I-like molecules	2.22	1.94
Early-response genes
NM_007913.5	EGR1	Mitogen-induced early response gene; zinc finger	12.02	7.1
Acute-phase proteins
NM_008489.2	LBP	Binds to LPS receptor (CD14) with LPS	-3.14	-2.07
NM_011314.1	SAA2	Serum components	-3.71	-9.1
NM_009117.3	SAA1	Serum components	-4.06	-10.57
