# Supplementary material for: SRT2104 extends survival of male mice on a standard diet and preserves bone and muscle mass
Source: Aging Cell. 2014 Jun 16;13(5):787–96. doi: 10.1111/acel.12220 (PMC4172519; doi:10.1111/acel.12220)
Supplement: Supplementary file 9 [file acel0013-0787-sd9.xlsx]

## Sheet: Sheet1
Table S9. Partial list of significant NF-κB-regulated genes in skeletal muscle of SRT2104- vs. CR-treated mice
			(zratio)	(zratio)
Accession	Symbol	function	SRT2104-SD	CR-SD
Growth factors, ligands and their modulators
NM_007554.2	BMP4	Bone Morphogenic Protein-4	1.52	1.95
NM_011581.1	THBS2	Matrix glycoprotein t	-2.78	1.9
Enzymes
NM_178405.3	ATP1A2	Role in potassium homeostasis	4.38	3.22
NM_013541.1	GSTP1	Glutathione S-transferase	-3.09	-2.02
Immunoreceptors
NM_009735.2	B2M	Chaperone for MHC class I-like molecules	-1.77	2.07
Regulators of apoptosis
NM_133662.2	IER3	Immediate early gene	2.46	8.42
NM_207680.2	BCL2L11	Pro-apoptotic Bcl-2 homolog	-1.86	-3.72
Miscellaneous
NM_133662.2	IER3	Monocyte differentiation gene	2.46	8.42
NM_009320.3	SLC6A6	Taurine Uptake Transporter	-2.36	-2.3
NM_010104.2	EDN1	Vasoconstrictor peptide/mitogen	-1.96	-2.42
NM_008655.1	GADD45B	DNA repair/cell cycle	-2.1	-7.97
NM_007669.3	CDKN1A	Cyclin-dependent kinase inhibitor	-3.3	-8.58
Stress response genes
NM_021282.2	CYP2E1	Cytochrome p450	-3.42	9.82
NM_008706.4	NQO1	Bioreductive enzyme	-2.68	1.73
Early-response genes
NM_007913.5	EGR1	Mitogen-induced early response gene; zinc finger	1.93	9.34
NM_133662.2	IER3	Rat homologue of IEX	2.46	8.42
